# Supplementary material for: Insulin Predicts Methotrexate Response by Affecting the Transcription of Methotrexate Target Genes in the Treatment-Naive Rheumatoid Arthritis
Source: Cells. 2025 Jun 24;14(13):964. doi: 10.3390/cells14130964 (PMC12249082; doi:10.3390/cells14130964)
Supplement: Supplementary file 1 [file cells-14-00964-s001.zip]

Archive with 1 entries (1 files):
- cells-3671945-supplementary.pdf
